# Supplementary material for: Short- and Long-Term Outcome of Laparoscopic- versus Robotic-Assisted Right Colectomy: A Systematic Review and Meta-Analysis
Source: J Clin Med. 2022 Apr 24;11(9):2387. doi: 10.3390/jcm11092387 (PMC9103048; doi:10.3390/jcm11092387)
Supplement: Supplementary file 1 [file jcm-11-02387-s001.zip]

Archive with 1 entries (1 files):
- jcm-1676389-supplementary.pdf
